# Supplementary material for: Hedgehog is relayed through dynamic heparan sulfate interactions to shape its gradient
Source: Nat Commun. 2023 Feb 10;14:758. doi: 10.1038/s41467-023-36450-y (PMC9918555; doi:10.1038/s41467-023-36450-y)
Supplement: Supplementary file 6 — Source Data file [file 41467_2023_36450_MOESM6_ESM.xlsx]

## Sheet: Fig. 1e
Model	Mutant	DDGelec
Model S	HhR/A	21.2
Model S	HhR/E	29.7
Model S	HhCW/A	43
Model S	HhR/A;CW/A	65
Model M	HhR/A	24.3
Model M	HhR/E	33.4
Model M	HhCW/A	31.4
Model M	HhR/A;CW/A	54.4
PDB 3m1n	ShhK/A	22.5
PDB 3m1n	ShhK/E	34.8

## Sheet: Fig. 1f
model source	time	percent	protein	fraction			model results:	q0.05	q0.5	q0.95	time	protein		descriptive statistics		Hh t0	Hh t3	Hh t6	Hh t12	HhR/A t0	HhR/A t3	HhR/A t6	HhR/A t12
	0	100	Hh	1				0.306945907761989	0.543486804519889	0.758160399100059	3	Hh			Number of values	3	3	3	3	3	3	3	3
	3	59.39	Hh	0.5939534				0.402059977766113	0.644235880503125	0.829629342666045	3	HhR/A
	6	56.97	Hh	0.5697899				0.298398599408937	0.521939150882342	0.729760845522855	6	Hh			Minimum	100	47.77	47.12	27.34	100	59.03	51.69	31.62
	12	27.33	Hh	0.2733998				0.33456451874984	0.562554137683379	0.768149804063006	6	HhR/A			Maximum	100	59.4	56.98	35.34	100	84.87	65.45	49.52
	0	100	Hh	1				0.176604517154059	0.358980527376297	0.598476401170973	12	Hh			Range	0.0002	11.62	9.857	7.998	0.0002	25.84	13.75	17.89
	3	47.77	Hh	0.4777427				0.231294527199337	0.440413875795956	0.671705037352804	12	HhR/A
	6	52.7	Hh	0.5270219											Mean	100	55.34	52.27	31.19	100	68.34	58.1	43.1
	12	35.33	Hh	0.3533786											Std. Deviation		6.56	4.943	4.007		14.35	6.924	9.962
	0	100	Hh	1											Std. Error of Mean		3.787	2.854	2.314		8.287	3.998	5.751
	3	58.85	Hh	0.5885852
	6	47.12	Hh	0.4712167
	12	30.89	Hh	0.3089293
	0	100	HhR/A	1
	3	61.11	HhR/A	0.611187
	6	65.44	HhR/A	0.6544591
	12	48.15	HhR/A	0.4815665
	0	100	HhR/A	1
	3	59.02	HhR/A	0.5902818
	6	51.69	HhR/A	0.5169212
	12	31.62	HhR/A	0.3162245
	0	100	HhR/A	1
	3	84.86	HhR/A	0.8486973
	6	57.17	HhR/A	0.57173
	12	49.51	HhR/A	0.4951629

## Sheet: Fig. 1g
data	A405	protein	concentration (mL)			descriptive statistics		Shh 800mL	ShhK/A 800mL	ShhK/E 800mL	Shh 400mL	ShhK/A 400mL	ShhK/E 400mL	Shh 200mL	ShhK/A 200mL	ShhK/E 200mL
	2192	Shh	800				Number of values	3	3	3	3	3	3	3	3	3
	1649	Shh	800
	1999	Shh	800				Minimum	1649	1650	1528	980	675	802	279	334	154
	1922	ShhK/A	800				Maximum	2192	1935	2280	1180	1262	886	327	621	361
	1935	ShhK/A	800				Range	543	285	752	200	587	84	48	287	207
	1650	ShhK/A	800
	1680	ShhK/E	800				Mean	1947	1836	1829	1048	933.7	849.7	302.7	464	259.7
	2280	ShhK/E	800				Std. Deviation	275.3	160.9	397.6	114.1	299.6	43.13	24.01	145.4	103.6
	1528	ShhK/E	800				Std. Error of Mean	158.9	92.91	229.6	65.85	173	24.9	13.86	83.94	59.8
	1180	Shh	400
	980	Shh	400
	985	Shh	400			One-way ANOVA	Number of families	1
	675	ShhK/A	400				Number of comparisons per family	6
	1262	ShhK/A	400				Alpha	0.05
	864	ShhK/A	400
	802	ShhK/E	400				Šídák's multiple comparisons test	Mean Diff,	95,00% CI of diff,	Below threshold?	Summary	Adjusted P Value
	861	ShhK/E	400				Shh 800mL vs. ShhK/A 800mL	111	-395,3 to 617,3	No	ns	0.9886
	886	ShhK/E	400				Shh 800mL vs. ShhK/E 800mL	117.3	-389,0 to 623,6	No	ns	0.9848
	302	Shh	200				Shh 400mL vs. ShhK/A 400mL	114.7	-391,6 to 621,0	No	ns	0.9865
	279	Shh	200				Shh 400mL vs. ShhK/E 400mL	198.7	-307,6 to 705,0	No	ns	0.8381
	327	Shh	200				Shh 200mL vs. ShhK/A 200mL	-161.3	-667,6 to 345,0	No	ns	0.9308
	437	ShhK/A	200				Shh 200mL vs. ShhK/E 200mL	43	-463,3 to 549,3	No	ns	>0,9999
	621	ShhK/A	200
	334	ShhK/A	200				Test details	Mean 1	Mean 2	Mean Diff,	SE of diff,	n1	n2	t	DF
	361	ShhK/E	200				Shh 800mL vs. ShhK/A 800mL	1947	1836	111	171.5	3	3	0.6474	18
	154	ShhK/E	200				Shh 800mL vs. ShhK/E 800mL	1947	1829	117.3	171.5	3	3	0.6843	18
	264	ShhK/E	200				Shh 400mL vs. ShhK/A 400mL	1048	933.7	114.7	171.5	3	3	0.6688	18
							Shh 400mL vs. ShhK/E 400mL	1048	849.7	198.7	171.5	3	3	1.159	18
							Shh 200mL vs. ShhK/A 200mL	302.7	464	-161.3	171.5	3	3	0.941	18
							Shh 200mL vs. ShhK/E 200mL	302.7	259.7	43	171.5	3	3	0.2508	18

## Sheet: Fig. 1h
data	Hh	HhR/A	HhR/E			descriptive statistics		Hh	HhR/A	HhR/E
A405	420	337	326				Number of values	12	12	12
	532	394	414
	403	241	277				Minimum	266	241	240
	489	271	240				Maximum	532	482	596
	332	372	362				Range	266	241	356
	364	390	426
	281	347	339				Mean	369.6	372.6	383.8
	266	405	395				Std. Deviation	79.16	70.65	96.32
	326	480	353				Std. Error of Mean	22.85	20.39	27.8
	329	482	371
	345	377	507			multiple comparisons	Number of families	1
	348	375	596				Number of comparisons per family	2
							Alpha	0.05
							Dunnett's multiple comparisons test	Mean Diff,	95,00% CI of diff,	Below threshold?	Summary	Adjusted P Value	A-?
							Hh vs. HhR/A	-3	-81,04 to 75,04	No	ns	0.9942	B	HhR/A
							Hh vs. HhR/E	-14.25	-92,29 to 63,79	No	ns	0.8794	C	HhR/E
							Test details	Mean 1	Mean 2	Mean Diff,	SE of diff,	n1	n2	q	DF
							Hh vs. HhR/A	369.6	372.6	-3	33.78	12	12	0.08882	33
							Hh vs. HhR/E	369.6	383.8	-14.25	33.78	12	12	0.4219	33
	left lanes: adjusted protein amounts used for the bioactivity assay

## Sheet: Fig. 2a
source data		hh[KO;hh]/hh[KO;hh]	w1118	hh[KO;hh]/+			descriptive statistics			hh[KO;hh]/hh[KO;hh]	w1118	hh[KO;hh]/+			One-way ANOVA multiple comparison
		763	664	673					Number of values	10	10	10						Number of families	1
		767	697	669														Number of comparisons per family	2
		691	666	705					Minimum	684	644	621						Alpha	0.05
		684	665	712					Maximum	772	709	712
		706	675	685					Range	88	65	91						Dunnett's multiple comparisons test	Mean Diff,	95,00% CI of diff,	Below threshold?	Summary	Adjusted P Value	A-?
		711	651	641														hh[KO;hh]/hh[KO;hh] vs. w1118	55.1	24,94 to 85,26	Yes	***	0.0004	B	w1118
		724	672	645					Mean	725.5	670.4	664.4						hh[KO;hh]/hh[KO;hh] vs. hh[KO;hh]/+	61.1	30,94 to 91,26	Yes	***	0.0001	C	480,1/TM6 (wt)
		772	661	622					Std. Deviation	33.33	19.64	31.77
		742	644	671					Std. Error of Mean	10.54	6.211	10.05						Test details	Mean 1	Mean 2	Mean Diff,	SE of diff,	n1	n2	q	DF
		695	709	621														hh[KO;hh]/hh[KO;hh] vs. 1118	725.5	670.4	55.1	12.93	10	10	4.263	27
																		hh[KO;hh]/hh[KO;hh] vs.hh[KO;hh]/+	725.5	664.4	61.1	12.93	10	10	4.727	27

## Sheet: Fig. 2b
source data	w1118	hh[KO;hh]/hh[KO;hh]		descriptive statistics				w1118	hh[KO;hh]/hh[KO;hh]		Unpaired t-test		Table Analyzed	Data
	1.13569	1.17794					Number of values	13	27
	1.12176	1.1306											Column B	hh[KO;hh]/hh[KO;hh]
	1.08661	1.18221					Minimum	1.079	1.131				vs.	vs,
	1.11905	1.17627					Maximum	1.136	1.206				Column A	w1118
	1.13255	1.17639					Range	0.05663	0.07556
	1.11779	1.1925											Unpaired t test
	1.07905	1.18598					Mean	1.113	1.174				P value	<0,0001
	1.10233	1.14127					Std. Deviation	0.01693	0.01937				P value summary	****
	1.12082	1.17281					Std. Error of Mean	0.004695	0.003727				Significantly different (P < 0.05)?	Yes
	1.09972	1.18434											One- or two-tailed P value?	Two-tailed
	1.12374	1.20006											t, df	t=9,738, df=38
	1.12192	1.1875
	1.10981	1.15614											How big is the difference?
		1.20616											Mean of column A	1.113
		1.18197											Mean of column B	1.174
		1.20581											Difference between means (B - A) ± SEM	0,06125 ± 0,006290
		1.17043											95% confidence interval	0,04852 to 0,07398
		1.14884											R squared (eta squared)	0.7139
		1.17275
		1.14473											F test to compare variances
		1.17627											F, DFn, Dfd	1,309, 26, 12
		1.16802											P value	0.64
		1.14903											P value summary	ns
		1.16462											Significantly different (P < 0.05)?	No
		1.17427
		1.19176											Data analyzed
		1.18993											Sample size, column A	13	w1118
													Sample size, column B	27	hh[KO;hh]/hh[KO;hh]

## Sheet: Fig. 2e
source data	hhbar3/hhbar3	w1118/hhbar3	hh[KO;hh]/hhbar3	hh[KO;hhR/A]/hhbar3	hh[KO;hhR/E]/hhbar3		descriptive statistics			hhbar3/hhbar3	w1118/hhbar3	hh[KO;hh]/hhbar3	hh[KO;hhR/A]/hhbar3	hh[KO;hhR/E]/hhbar3		One-way ANOVA		Number of families	1
	253	665	671	665	615				Number of values	8	10	10	30	30		multiple comparisons		Number of comparisons per family	4
	177	670	668	687	583													Alpha	0.05
	245	652	657	642	589				Minimum	177	648	633	545	519
	242	655	651	672	583				Maximum	253	670	689	687	626				Dunnett's multiple comparisons test	Mean Diff,	95,00% CI of diff,	Below threshold?	Summary	Adjusted P Value	B-?
	245	667	681	648	570				Range	76	22	56	142	107				w1118/hhbar3 vs. hhbar3/hhbar3	430.9	398,0 to 463,7	Yes	****	<0,0001	A	hhbar3/hhbar3
	217	648	658	589	575													w1118/hhbar3 vs. hh[KO;hh]/hhbar3	-2.6	-33,53 to 28,33	No	ns	0.9981	E	hh[KO;hh]/hhbar3
	245	652	664	647	583				Mean	227.3	658.1	660.7	600.7	583.7				w1118/hhbar3 vs. hh[KO;hhR/A]/hhbar3	57.4	32,15 to 82,65	Yes	****	<0,0001	G	hh[KO;hhR/A]/hhbar3
	194	655	635	590	566				Std. Deviation	28.19	7.187	18.03	39.26	20.48				w1118/hhbar3 vs. hh[KO;hhR/E]/hhbar3	74.37	49,12 to 99,62	Yes	****	<0,0001	H	hh[KO;hhR/E]/hhbar3
		659	633	602	579				Std. Error of Mean	9.966	2.273	5.702	7.167	3.739
		658	689	654	565													Test details	Mean 1	Mean 2	Mean Diff,	SE of diff,	n1	n2	q	DF
				559	574													w1118/hhbar3 vs. hhbar3/hhbar3	658.1	227.3	430.9	13.36	10	8	32.26	83
				565	571													w1118/hhbar3 vs. hh[KO;hh]/hhbar3	658.1	660.7	-2.6	12.59	10	10	0.2065	83
				545	571													w1118/hhbar3 vs. hh[KO;hhR/A]/hhbar3	658.1	600.7	57.4	10.28	10	30	5.583	83
				573	603													w1118/hhbar3 vs. hh[KO;hhR/E]/hhbar3	658.1	583.7	74.37	10.28	10	30	7.233	83
				577	590
				604	558
				561	519
				572	584
				560	565
				576	587
				562	626
				618	594
				616	591
				629	577
				611	579
				589	602
				595	591
				571	613
				549	609
				593	600

## Sheet: Fig. 3a
source data	ctrl	hh[KO]	hh[KO;hh]	hh[KO;hhR/A]	hh[KO;hhR/E]		descriptive statistics			ctrl	hh[KO]	hh[KO;hh]	hh[KO;hhR/A]	hh[KO;hhR/E]		One-way ANOVA
	660	0	752	600	544				Number of values	6	32	19	18	22		multiple comparisons		Number of families	1
	644	53	748	648	531													Number of comparisons per family	4
	635	0	779	658	541				Minimum	610	0	667	543	488				Alpha	0.05
	677	10	746	627	566				Maximum	677	86	845	755	606
	632	35	747	579	488				Range	67	86	178	212	118				Dunnett's multiple comparisons test	Mean Diff,	95,00% CI of diff,	Below threshold?	Summary	Adjusted P Value	C-?
	610	0	746	671	532													hh[KO;hh] vs. ctrl	96.89	52,30 to 141,5	Yes	****	<0,0001	A	ctrl
		0	701	593	584				Mean	643	15.69	739.9	634.1	541.1				hh[KO;hh] vs. hh[KO]	724.2	696,6 to 751,8	Yes	****	<0,0001	B	hh[KO]
		8	715	562	543				Std. Deviation	23.32	20.02	52.3	56.74	27				hh[KO;hh] vs. hh[KO;hhR/A]	105.8	74,46 to 137,1	Yes	****	<0,0001	D	hh[KO;hhR/A]
		0	687	632	544				Std. Error of Mean	9.522	3.538	12	13.37	5.756				hh[KO;hh] vs. hh[KO;hhR/E]	198.8	169,0 to 228,6	Yes	****	<0,0001	E	hh[KO;hhR/E]
		36	700	595	504
		32	812	605	514													Test details	Mean 1	Mean 2	Mean Diff,	SE of diff,	n1	n2	q	DF
		18	802	617	549													hh[KO;hh] vs. ctrl	739.9	643	96.89	17.9	19	6	5.413	92
		23	754	682	540													hh[KO;hh] vs. hh[KO]	739.9	15.69	724.2	11.07	19	32	65.42	92
		55	845	716	546													hh[KO;hh] vs. hh[KO;hhR/A]	739.9	634.1	105.8	12.57	19	18	8.414	92
		18	703	616	540													hh[KO;hh] vs. hh[KO;hhR/E]	739.9	541.1	198.8	11.97	19	22	16.61	92
		0	670	755	536
		0	667	715	576
		7	809	543	516
		15	675		507
		4			560
		0			606
		11			537
		4
		9
		86
		0
		23
		22
		0
		9
		0
		24

## Sheet: Fig.3b
source data	ctrl	hh[KO]	hh[KO;hh]	hh[KO;hhR/A]	hh[KO;hhR/E]		descriptive statistics			ctrl	hh[KO]	hh[KO;hh]	hh[KO;hhR/A]	hh[KO;hhR/E]		One-way ANOVA
	3	0	3	3	0				Number of values	6	16	20	18	24		multiple comparisons		Number of families	1
	3	1	3	3	2													Number of comparisons per family	4
	3	2	3	3	1				Minimum	3	0	3	3	0				Alpha	0.05
	3	1	3	3	1				Maximum	3	2	3	3	3
	3	0	3	3	1				Range	0	2	0	0	3				Dunnett's multiple comparisons test	Mean Diff,	95,00% CI of diff,	Below threshold?	Summary	Adjusted P Value	C-?
	3	0	3	3	1													hh[KO;hh] vs. ctrl	0	-0,6007 to 0,6007	No	ns	>0,9999	A	ctrl
		0	3	3	3				Mean	3	0.4375	3	3	1.042				hh[KO;hh] vs. hh[KO]	2.563	2,130 to 2,995	Yes	****	<0,0001	B	hh[KO]
		0	3	3	2				Std. Deviation	0	0.6292	0	0	0.8065				hh[KO;hh] vs. hh[KO;hhR/A]	0	-0,4193 to 0,4193	No	ns	>0,9999	D	hh[KO;hhR/A]
		1	3	3	1				Std. Error of Mean	0	0.1573	0	0	0.1646				hh[KO;hh] vs. hh[KO;hhR/E]	1.958	1,568 to 2,349	Yes	****	<0,0001	E	hh[KO;hhR/E]
		1	3	3	2
		0	3	3	1													Test details	Mean 1	Mean 2	Mean Diff,	SE of diff,	n1	n2	q	DF
		0	3	3	1													hh[KO;hh] vs. ctrl	3	3	0	0.2394	20	6	0	79
		0	3	3	0													hh[KO;hh] vs. hh[KO]	3	0.4375	2.563	0.1725	20	16	14.85	79
		1	3	3	1													hh[KO;hh] vs. hh[KO;hhR/A]	3	3	0	0.1671	20	18	0	79
		0	3	3	0													hh[KO;hh] vs. hh[KO;hhR/E]	3	1.042	1.958	0.1557	20	24	12.58	79
		0	3	3	1
			3	3	2
			3	3	1
			3		0
			3		0
					0
					1
					2
					1

## Sheet: Fig. 4b
source data	ctrl	hh[KO]	hh[KO;hh]	hh[KO;hhR/A]	hh[KO;hhR/E]		descriptive statistics			ctrl	hh[KO]	hh[KO;hh]	hh[KO;hhR/A]	hh[KO;hhR/E]		One-way ANOVA		Number of families	1
	1.10008	0.509483	1.09072	0.993656	0.562796				Number of values	10	26	39	34	43		multiple comparisons		Number of comparisons per family	4
	1.12545	0.503634	1.06815	1.08019	0.618181													Alpha	0.05
	1.16279	0.851916	1.13651	1.04391	0.629902				Minimum	1.077	0	1.053	0.9413	0.5413
	1.14654	0.826371	1.13096	1.04006	0.645728				Maximum	1.181	0.8519	1.161	1.08	0.9111				Dunnett's multiple comparisons test	Mean Diff,	95,00% CI of diff,	Below threshold?	Summary	Adjusted P Value	C-?
	1.07703	0.663724	1.08639	1.02989	0.609209				Range	0.1036	0.8519	0.1084	0.1389	0.3699				hh[KO;hh] vs. ctrl	-0.02312	-0,1297 to 0,08350	No	ns	0.961	A	ctrl
	1.08562	0.551906	1.08702	1.04982	0.587172													hh[KO;hh] vs. Hhh[KO]	0.6327	0,5565 to 0,7089	Yes	****	<0,0001	B	hh[KO]
	1.10545	0.57582	1.10829	1.0597	0.633928				Mean	1.126	0.4705	1.103	1.002	0.6888				hh[KO;hh] vs. hh[KO;hhR/A]	0.1011	0,03047 to 0,1716	Yes	**	0.0019	D	hh[KO;hhR/A]
	1.13634	0.765467	1.05843	1.05525	0.612483				Std. Deviation	0.03378	0.2583	0.02906	0.03904	0.09581				hh[KO;hh] vs. hh[KO;hhR/E]	0.4144	0,3479 to 0,4809	Yes	****	<0,0001	E	hh[KO;hhR/E]
	1.18062	0.544405	1.09655	1.02752	0.606248				Std. Error of Mean	0.01068	0.05065	0.004653	0.006696	0.01461
	1.14289	0.261933	1.11937	1.02797	0.579608													Test details	Mean 1	Mean 2	Mean Diff,	SE of diff,	n1	n2	q	DF
		0.376699	1.09218	1.05038	0.662165													hh[KO;hh] vs. ctrl	1.103	1.126	-0.02312	0.04282	39	10	0.5399	147
		0.700144	1.07784	1.03627	0.735942													hh[KO;hh] vs. hh[KO]	1.103	0.4705	0.6327	0.03059	39	26	20.68	147
		0.663391	1.1112	1.00198	0.598897													hh[KO;hh] vs. hh[KO;hhR/A]	1.103	1.002	0.1011	0.02835	39	34	3.565	147
		0	1.07814	1.01388	0.632235													hh[KO;hh] vs. hh[KO;hhR/E]	1.103	0.6888	0.4144	0.02672	39	43	15.51	147
		0.483754	1.12989	0.945065	0.613221
		0.486603	1.12992	0.954827	0.660705
		0.365781	1.10259	0.990023	0.597243
		0.387135	1.09581	1.03023	0.65669
		0	1.05286	0.981296	0.648644
		0.259918	1.09154	0.981474	0.605055
		0.484369	1.09725	0.963142	0.626142
		0.8395	1.08533	0.973369	0.66292
		0	1.11288	0.994097	0.723212
		0	1.06677	0.948588	0.751324
		0.582433	1.11231	0.941506	0.837393
		0.547534	1.1186	0.975732	0.827621
			1.13509	0.974536	0.678644
			1.10423	0.960287	0.66654
			1.12227	1.02214	0.647454
			1.12811	0.94133	0.810459
			1.10593	0.982944	0.911129
			1.0605	1.03992	0.694508
			1.15992	0.964047	0.541272
			1.16124	0.996668	0.746718
			1.11168		0.773512
			1.05954		0.659184
			1.05304		0.751659
			1.15447		0.695361
			1.12967		0.886025
					0.909773
					0.860842
					0.75125
					0.708665

[truncated: 4 more sheets: Fig. S2b, Fig. S2c, Fig. S7a, Fig. S7c]
